# Supplementary material for: Sphingomonas Relies on Chemotaxis to Degrade Polycyclic Aromatic Hydrocarbons and Maintain Dominance in Coking Sites
Source: Microorganisms. 2022 May 27;10(6):1109. doi: 10.3390/microorganisms10061109 (PMC9229013; doi:10.3390/microorganisms10061109)
Supplement: Supplementary file 1 [file microorganisms-10-01109-s001.zip]

Archive with 1 entries (1 files):
- microorganisms-1685185-supplementary.pdf
